# Supplementary material for: Nanoscale Mechanical and Morphological Characterization of Ebolavirus-like Particles: Implications for Therapeutic Development
Source: Int J Mol Sci. 2025 May 28;26(11):5185. doi: 10.3390/ijms26115185 (PMC12154113; doi:10.3390/ijms26115185)
Supplement: Supplementary file 1 [file ijms-26-05185-s001.zip]

Archive with 5 entries (3 files):
- ijms-3528865-supplementary/
- ijms-3528865-supplementary/3D_image_renders/
- ijms-3528865-supplementary/3D_image_renders/Video S1. A 3D representation of the Peakforce AFM image of an EBOVDeltaVP30 shown in Figure 1.mp4
- ijms-3528865-supplementary/3D_image_renders/Video S2. A 3D representation of the Peakforce AFM image of an rVSV-EBOV-GP shown in Figure 1.mp4
- ijms-3528865-supplementary/3D_image_renders/Video S3. A 3D representation of the Peakforce AFM image of a VLP shown in Figure.mp4
